# Supplementary material for: Detection and Molecular Characterization of Canine Distemper Virus in Wildlife from Northern Italy
Source: Pathogens. 2022 Dec 19;11(12):1557. doi: 10.3390/pathogens11121557 (PMC9782791; doi:10.3390/pathogens11121557)
Supplement: Supplementary file 1 [file pathogens-11-01557-s001.zip]

Archive with 1 entries (1 files):
- pathogens-2010084-supplementary.pdf
